# Supplementary material for: Development of Drug-Loaded Gelatin-Based Hydrogel Films for Impaired Wound Healing in Simulated Chronic Conditions
Source: Pharmaceutics. 2025 Dec 29;18(1):43. doi: 10.3390/pharmaceutics18010043 (PMC12845303; doi:10.3390/pharmaceutics18010043)
Supplement: Supplementary file 1 [file pharmaceutics-18-00043-s001.zip]

Archive with 1 entries (1 files):
- pharmaceutics-3990293-supplementary.pdf
